# Supplementary material for: Sulphur vs NH Group: Effects on the CO2 Electroreduction Capability of Phenylenediamine-Cp Cobalt Complexes
Source: Molecules. 2023 Mar 4;28(5):2364. doi: 10.3390/molecules28052364 (PMC10005266; doi:10.3390/molecules28052364)
Supplement: Supplementary file 1 [file molecules-28-02364-s001.zip]

Archive with 1 entries (1 files):
- molecules-2248707-supplementary.pdf
